# Supplementary material for: Evaluation of indigenous aromatic rice cultivars from sub-Himalayan Terai region of India for nutritional attributes and blast resistance
Source: Sci Rep. 2021 Feb 26;11:4786. doi: 10.1038/s41598-021-83921-7 (PMC7910543; doi:10.1038/s41598-021-83921-7)
Supplement: Supplementary file 2 — Supplementary Information 2. [file 41598_2021_83921_MOESM2_ESM.xlsx]

## Sheet: Sheet1
DATE	MAX-TEMP	MIN-TEMP	MAX-RH	MIN-RH	RAINFALL	BRIGHT SUNSHINE HR	EVP				Evaluation of indigenous aromatic rice cultivars from sub -Himalayan Terai region of India for nutritional attributes and blast resistance Debayan Mandal1, Prudvees K Raju1, Sushmita Jha2, Gadge Sushant Sundarrao3, Arpan Bhowmick4, Hillol Chakdar5, Somnath Mandal1, Nandita Sahana1* Bidhan Roy3, Prateek Madhab Bhattacharya2, Apurba Kr Chowdhury2, Ashok Choudhury6
27.06.2018	32.8	25	81	75	8	0	3
28.06.2018	32.3	23.8	81	75	6.3	2	3
29.06.2018	30.7	25.9	85	78	0.8	5.5	1.3
30.06.2018	31.2	25.5	91	79	5.7	0.4	0.2
DATE	MAX-TEMP	MIN-TEMP	MAX-RH	MIN-RH	RAINFALL	BRIGHT SUNSHINE HR	EVP
1.07.2018	25.8	22.7	100	100	249.1	0	over				1Department of Biochemistry, Uttar Banga Krishi Viswavidyalaya, Pundibari, Coochbehar-736165 2Department of Plant Pathology, Uttar Banga Krishi Viswavidyalaya, Pundibari, Coochbehar-736165 3Department of Seed science and Technology, Uttar Banga Krishi Viswavidyalaya, Pundibari, Coochbehar-736165 4ICAR-Indian Agricultural Statistical Research Institute, Pusa, New Delhi-110012, 5ICAR-National Burea…
02.07.2018	28.3	23.6	98	95	9.7	0	0.7
03.07.2018	27.2	24.3	100	98	53.3	0	over
04.07.2018	28.7	24.3	98	95	33.8	0	0.4
05.07.2018	29.1	23.1	98	92	55.8	0	over
06.07.2018	31.1	24.3	97	87	3.2	0	1.2
07.07.2018	32	26.3	89	85	0	0	1.6
08.07.2018	32.3	25.2	91	77	13	2	2.3
09.07.2018	33.2	26	87	72	8.6	3.15	2.8
10.07.2018	33.2	25.4	89	67	1	2.5	1.8
11.07.2018	31.7	25	86	80	2.6	4.1	0.8
12.07.2018	34.6	26.7	81	71	0	1.3	3
13.07.2018	31.6	23.8	92	83	37.6	9	6.2
14.07.2018	35.1	26.2	73	68	0	1.55	3.2
15.07.2018	33.4	24.9	94	75	21	10	5.1
16.07.2018	35.1	25.9	85	71	0	4.1	3
17.07.2018	34.3	26.3	78	76	0	8.2	4.5
18.07.2018	33.6	24.7	89	73	3	3.1	3.4
19.07.2018	37.1	26.9	74	62	0	5.3	3.9
20.07.2018	38.6	27.7	67	64	0	8	5.3
21.07.2018	33	25.7	88	77	7.2	9.1	4.6
22.07.2018	33.1	26	97	78	8.6	6.07	5.6
23.07.2018	35	27.3	75	68	0	0.45	3
24.07.2018	33.1	25.5	98	74	47.6	6.4	0.2
25.07.2018	31.6	25.7	91	81	24.4	0	3.9
26.07.2018	33.3	26.7	89	70	13.4	2.35	2.5
27.07.2018	33.7	26.8	89	74	1	4.5	3.1
28.07.2018	32.9	26.9	88	80	0.1	3.3	3.5
29.07.2018	31.6	27	91	87	0.2	1.3	1.6
30.07.2018	32.9	25.4	87	85	16	0	3.6
31.07.2018	32.5	25.3	94	76	11.2	0	3.1
DATE	MAX-TEMP	MIN-TEMP	MAX-RH	MIN-RH	RAINFALL	BRIGHT SUNSHINE HR	EVP
1.08.2018	31.9	24.6	95	75	66.4	1.3	0.4
02.08.2018	28.3	25	98	97	36.8	1.35	5.8
03.08.2018	31.8	25.1	92	79	2.3	0	1.5
04.08.2018	32.8	25.7	91	73	4.2	1.15	1.6
05.08.2018	35.6	26.4	91	67	0	2.5	3
06.08.2018	35.3	26.9	91	72	0	5.05	4
07.08.2018	33.3	22.3	92	74	9.7	5.1	4.7
08.08.2018	34.1	20.9	84	66	3.2	3.4	1.6
09.08.2018	34.6	21.8	73	64	1	5.2	3.2
10.08.2018	34.7	24.9	79	69	0	7	4.4
11.08.2018	32.6	22	97	79	30.5	6.3	3.5
12.08.2018	31.1	21.2	100	84	75	4.5	0.1
13.08.2018	32.6	22.1	93	80	39.5	4	3.6
14.08.2018	34.6	23.7	79	71	0	4.45	4.5
15.08.2018	33.7	22.8	89	84	37	8.5	6.8
16.08.2018	33.1	23	91	89	8.4	3.4	3.5
17.08.2018	35.6	26.1	83	64	0	4.15	2.4
18.08.2018	36.4	27.8	75	68	0	7.2	5.4
19.08.2018	37.1	28.1	73	69	0	10.05	5.8
20.08.2018	34.6	24.9	89	70	1.4	10.55	3
21.08.2018	34.2	26.8	81	70	0	6.4	3.3
22.08.2018	31.3	26.3	94	85	10	7.5	2.2
23.08.2018	34.7	27	88	67	0	6.25	2
24.08.2018	33.1	26.3	95	74	0.8	6	3.9
25.08.2018	34.1	25.7	80	73	0	5.3	3.9
26.08.2018	33.8	24.8	85	71	0	7.3	3.8
27.08.2018	33.9	27.2	81	72	0	7.1	3.8
28.08.2018	32.9	26	89	84	0	5.15	3.4
29.08.2018	31.3	26.8	98	89	5	3.1	2.4
30.08.2018	31.6	25	98	76	32.5	0.3	2.3
31.08.2018	34.1	25.8	81	74	5.6	3.8	4.1
DATE	MAX-TEMP	MIN-TEMP	MAX-RH	MIN-RH	RAINFALL	BRIGHT SUNSHINE HR	EVP
1.09.2018	33.7	26.3	88	71	4.1	6.9	0.9
02.09.2018	33.1	25.8	94	73	15	2.8	2.6
03.09.2018	33.6	25.4	83	73	2.5	4.8	1.1
04.09.2018	34.1	26.4	85	72	0	6	3.2
05.09.2018	35.4	26.6	79	71	0	6	3.7
06.09.2018	33.7	26.6	85	67	0	6.7	2.2
07.09.2018	34.1	26	73	64	4	6.9	1.3
08.09.2018	33.1	26.1	88	77	0	7	4
09.09.2018	30.6	24.8	100	100	61.4	6.5	0.5
10.09.2018	25.1	23.5	100	100	103	2.4	6
11.09.2018	28.9	24.1	97	97	11.8	0	0.3
12.09.2018	29.7	23.6	100	88	68.8	0	0.4
13.09.2018	29	24.1	100	100	44.5	0	4.3
14.09.2018	29.9	23.6	98	81	13.5	0	1.9
15.09.2018	30.1	23.8	100	82	20.7	2.2	1.2
16.09.2018	33.7	23.8	79	65	0	3.4	2.9
17.09.2018	34.6	25.1	79	60	0	7.9	3.5
18.09.2018	35.1	25.2	76	63	0	9.5	4.2
19.09.2018	34.7	25.9	79	71	0	9.5	4.4
20.09.2018	28.6	23.1	89	87	8.7	6.8	3.2
21.09.2018	32.9	25.3	85	73	0	1.3	1.2
22.09.2018	32.6	23.8	82	69	1.2	4.5	2.6
23.09.2018	32.9	24.8	85	72	0	7.5	3.8
24.09.2018	31.3	25.1	98	91	33.1	6.6	3.3
25.09.2018	32.3	24.4	89	81	15.2	0	2.3
26.09.2018	33.6	25.6	91	68	0.4	3.1	2.5
27.09.2018	32.7	24.7	89	69	0	5.8	3.5
28.09.2018	33.6	24.7	93	66	11.2	6	2.9
29.09.2018	33.3	25.3	94	70	0	5.3	3.1
30.09.2018	33.5	24.7	92	65	0	4.4	2.8
DATE	MAX-TEMP	MIN-TEMP	MAX-RH	MIN-RH	RAINFALL	BRIGHT SUNSHINE HR	EVP
01.10.2018	31.8	24.7	87	77	0	5.9	3.2
02.10.2018	33.2	23.8	86	59	0	6.4	2.3
03.10.2018	31.3	23.1	89	78	0	8	3.5
04.10.2018	32.2	23.1	76	62	0	7.5	3.4
05.10.2018	33.1	21.9	72	57	0	7.2	3
06.10.2018	32.3	22.2	77	61	0	6.2	3.2
07.10.2018	32.2	22.2	73	60	0	8.2	3.2
08.10.2018	32.3	21.8	75	65	0	7.4	2.7
09.10.2018	30.6	21.2	78	63	0	6.1	2.7
10.10.2018	30.7	20.3	68	65	0	8.3	3
11.10.2018	29.9	20.8	85	77	0	4.5	2.5
12.10.2018	25.8	21.7	95	90	3.3	1.1	1.1
13.10.2018	29.1	22.1	84	76	0	2.3	0.6
14.10.2018	28.9	21.7	93	73	0	3.2	2.1
15.10.2018	31	20.7	88	83	0	3.6	1.8
16.10.2018	30.3	19	82	52	0	6.4	2.4
17.10.2018	30.4	20.3	79	58	0	8.4	2.7
18.10.2018	28.3	21	80	77	0	7	2.2
19.10.2018	28.2	20.3	79	77	0	4.3	2.6
20.10.2018	30.5	20.2	78	62	0	0.3	2.2
21.10.2018	31.2	20.1	78	64	0	6.4	2.6
22.10.2018	31.6	19.8	75	61	0	7.8	1.9
23.10.2018	31.6	20.1	75	56	0	8.5	2.3
24.10.2018	31.1	18.7	62	55	0	8.5	2.3
25.10.2018	30.9	17.8	63	57	0	9.1	2.4
26.10.2018	31.9	18.4	63	51	0	9	2.9
27.10.2018	32.1	17.8	47	47	0	9.2	3.7
28.10.2018	31.5	17.8	63	60	0	9.3	3.2
29.10.2018	30.3	19.1	76	56	0.6	0	1.4
30.10.2018	31.1	17.8	64	53	0	9.2	3
31.10.2018	31.1	17.3	66	49	0	9.4	2.8
DATE	MAX-TEMP	MIN-TEMP	MAX-RH	MIN-RH	RAINFALL	BRIGHT SUNSHINE HR	EVP
01.11.2018	31.9	17	63	50	0	9.8	2.8
02.11.2018	32.3	17.4	63	45	0	9.5	2.8
03.11.2018	30.7	18.2	62	54	0	9.6	2.4
04.11.2018	30.1	19.3	86	56	0	8.2	2.3
05.11.2018	29.1	19.2	91	54	0	4.9	2.1
06.11.2018	29.1	19.1	91	67	0	3.3	1.8
07.11.2018	27.6	16.1	98	68	0	3.7	1.7
08.11.2018	28.8	16	74	54	0	5.8	1.6
09.11.2018	30.1	15.6	72	70	0	8	2
10.11.2018	29.3	15.2	65	48	0	8.1	2.6
11.11.2018	30.1	15.7	60	41	0	8.2	3.5
12.11.2018	30.6	15.8	57	41	0	8.3	2.4
13.11.2018	30.3	15.5	69	44	0	8.2	2.1
14.11.2018	29.5	15.8	79	49	0	7.5	2.1
15.11.2018	25.6	16.3	91	73	0	7.2	2.5
16.11.2018	27.3	18	92	57	0	0	0.3
17.11.2018	27.7	14.8	98	39	0	0.7	1.7
18.11.2018	26.5	14	80	57	0	6	1.8
19.11.2018	27.2	13.3	76	48	0	6.3	1.7
20.11.2018	27.3	13.2	78	54	0	7.2	2
21.11.2018	28.1	13.6	79	55	0	6.8	1.7
22.11.2018	28.7	13	73	44	0	7	1.3
23.11.2018	28.7	13.2	73	45	0	8.4	1.5
24.11.2018	28.3	13.1	72	61	0	7.5	1.5
25.11.2018	29.7	13	71	48	0	7.6	1.6
26.11.2018	30.1	13.3	73	45	0	8	1.9
27.11.2018	29.3	13	64	48	0	7.8	3
28.11.2018	28.9	11.8	66	45	0	7.8	2.1
29.11.2018	28.8	12.2	66	45	0	6.3	2.1
30.11.2018	28.3	12.3	73	45	0	7.6	2.1
DATE	MAX-TEMP	MIN-TEMP	MAX-RH	MIN-RH	RAINFALL	BRIGHT SUNSHINE HR	EVP
01.12.2018	27.7	12	74	48	0	7.6	3
02.12.2018	28.4	12.1	74	42	0	7.6	2.4
03.12.2018	27.7	13	76	52	0	7.7	1.6
04.12.2018	27.2	12.8	74	48	0	7.6	1.6
05.12.2018	27.6	12.2	72	48	0	7.2	1.9
06.12.2018	27.6	11.6	80	45	0	1.3	1.3
07.12.2018	27.3	11.7	77	48	0	7.1	1.5
08.12.2018	27.7	11.1	66	47	0	2.2	2.2
09.12.2018	27.5	10.4	68	45	0	7.3	1.7
10.12.2018	27.2	10.6	64	42	0	7.3	2.3
11.12.2018	26.9	10.3	62	42	0	7.4	1.6
12.12.2018	28.3	10.1	52	44	0	6.9	1.4
13.12.2018	27.9	10.7	54	36	0	7	2.2
14.12.2018	28.1	10.6	63	38	0	7.5	2.3
15.12.2018	27.3	10.6	71	44	0	6.7	1.6
16.12.2018	27.9	10.5	69	36	0	7.1	1.7
17.12.2018	22.8	13.2	71	53	0	6.7	1.5
18.12.2018	17.7	12	92	89	5	0	0.4
19.12.2018	21.6	11.2	95	71	0.8	0	1
20.12.2018	24.1	12.4	92	60	0	3.3	1
21.12.2018	25.6	13	86	62	0	2.7	0.7
22.12.2018	26.6	11.6	82	53	0	5.9	1.1
23.12.2018	26.7	10.8	84	47	0	7	1.6
24.12.2018	27.1	10.7	82	44	0	8	1.5
25.12.2018	25.5	11.1	91	46	0	7.2	2
26.12.2018	25	9.4	93	45	0	6.5	0.8
27.12.2018	24.1	8.8	95	49	0	6	1.1
28.12.2018	21.2	8.2	91	55	0	4.9	1.5
29.12.2018	23.2	7	86	41	0	0.5	0.9
30.12.2018	24.6	6.5	70	43	0	6.8	1.6
31.12.2018	25.1	7.2	58	41	0	8.3	1.8
DATE	MAX-TEMP	MIN-TEMP	MAX-RH	MIN-RH	RAINFALL	BRIGHT SUNSHINE HR	EVP
2019-01-01	25.1	7.2	59	37	0	7.6	2.6
2019-01-02	25.7	6.3	61	37	0	7.4	1.4
2019-01-03	25.8	7.3	70	44	0	7.4	1.8
2019-01-04	23.6	7.4	80	52	0	7.3	1.6
2019-01-05	25.6	9.5	71	33	0	7.2	1.7
2019-01-06	26.7	7.2	72	34	0	6.4	2
2019-01-07	26.5	7	68	35	0	7.7	1
2019-01-08	27.2	7.6	61	35	0	7.5	1.1
2019-01-09	25.2	8.6	98	47	0	7.5	1.4
2019-01-10	23.9	8.7	87	56	0	5.2	1.6
2019-01-11	25.2	9.1	77	45	0	3.1	1.2
2019-01-12	26.2	8.6	87	40	0	7.2	1.8
2019-01-13	26.9	8.1	72	38	0	7.4	2
2019-01-14	25.7	8.6	81	39	0	7.5	1.6
2019-01-15	24.2	8.1	93	53	0	6.7	1.7
2019-01-16	26.3	7.7	86	46	0	4.7	1.8
2019-01-17	26.6	9.2	65	42	0	8.3	1.9
2019-01-18	26.7	8.3	62	41	0	7.7	2.7
2019-01-19	26.3	8.8	76	45	0	7.6	2.3
2019-01-20	25.3	9.3	81	47	0	7	1.9
2019-01-21	27.3	8.8	77	39	0	7.1	1.9
2019-01-22	26	8.6	86	42	0	7.4	1.8
2019-01-23	26.2	9.8	91	44	0	7.2	1.9
2019-01-24	26.5	10.9	85	45	0	6.7	2.2
2019-01-25	25.3	12.3	86	51	0	4.1	1.5
2019-01-26	27.1	12.8	86	47	0	3.4	1.7
2019-01-27	29.2	15.2	86	42	0	3.4	1.7
2019-01-28	27	10.7	96	44	0	6.3	2.5
2019-01-29	24.7	12.3	81	45	0.5	7.4	2.1
2019-01-30	24.6	7.3	90	41	0	6	1.9
2019-01-31	26.4	8.2	66	44	0	2.1	2.1
DATE	MAX-TEMP	MIN-TEMP	MAX-RH	MIN-RH	RAINFALL	BRIGHT SUNSHINE HR	EVP
2019-02-01	25.2	10	64	43	0	7.6	2.1
2019-02-02	27.1	9	74	38	0	4.6	2
2019-02-03	26.6	10.2	80	44	0	8	2.1
2019-02-04	26.2	9.8	83	41	0	7.3	2.1
2019-02-05	27.1	9.9	85	44	0	6	2.1
2019-02-06	26.2	10.5	85	49	0	4.7	2.1
2019-02-07	26.7	10.9	92	49	0	5	2.1
2019-02-08	22.2	7.7	94	79	1.8	3.5	0.4
2019-02-09	22.6	7.2	98	92	4.3	0.45	0.2
2019-02-10	23.8	11.7	92	84	2.8	1	1.3
2019-02-11	25.7	9	76	53	0	2.2	2.1
2019-02-12	28	9.8	72	45	0	9.2	2.2
2019-02-13	29.3	11.2	78	38	0	9.2	2.6
2019-02-14	28.6	11.6	76	43	0	9.2	2.1
2019-02-15	28.3	13.9	90	50	0	6.8	2.6
2019-02-16	26.1	16.2	88	57	0	6.7	1.6
2019-02-17	23.6	12.6	88	67	1.5	4.4	0.5
2019-02-18	23.8	14.3	84	55	0	6	2.2
2019-02-19	24.9	12.2	73	53	0	3.8	2.1
20/02/2019	26.2	14	80	55	0	5.7	2.2
DATE	MAX-TEMP	MIN-TEMP	MAX-RH	MIN-RH	RAINFALL	BRIGHT SUNSHINE HR	EVP
2019-06-27	29.6	24.7	95	89	19.4	0	0.4
2019-06-28	32	25.6	94	79	19.2	0	2.2
2019-06-29	30	24.5	98	85	4	1.1	2.1
2019-06-30	35.6	25	77	65	0	2.1	3
DATE	MAX-TEMP	MIN-TEMP	MAX-RH	MIN-RH	RAINFALL	BRIGHT SUNSHINE HR	EVP
2019-07-01	36.7	27.6	73	66	0	8	4.1
2019-07-02	34.7	26.3	75	64	7.2	7.1	4.8
2019-07-03	34.9	26.8	76	65	0	7.7	4.6
2019-07-04	34.6	27.8	73	69	0	9	4
2019-07-05	34.5	28.6	83	71	0	9.3	4.3
2019-07-06	34.3	26.3	74	73	0	3.4	3.8
2019-07-07	31.6	25	92	81	51.2	1.8	over
2019-07-08	28	25.2	100	100	59	o.0	over
2019-07-09	28.6	25.1	100	95	55.3	0	over
2019-07-10	26.8	25	100	100	123.3	0	over
2019-07-11	25.4	24.3	100	100	23.8	0	0.6
2019-07-12	25.4	23.9	100	100	20.2	0	0.6
2019-07-13	28.2	24.3	100	95	136.2	0	over
2019-07-14	27.7	23.3	100	95	112.2	0	over
2019-07-15	27.6	24	100	98	49.8	0	over
2019-07-16	32.6	24.3	95	77	6.8	0	0.8
2019-07-17	33.7	24	95	74	25.4	5.5	3.4
2019-07-18	30.1	26.3	87	84	0	7.3	4.1
2019-07-19	33.7	25.8	97	71	0.8	1.3	1.1
2019-07-20	32	25.1	97	81	0	5	0.7
2019-07-21	26	23.8	100	100	4	5	0.7
2019-07-22	26	23.8	100	100	239.3	6.7	over
2019-07-23	26.7	24.8	100	100	60.4	0	over
2019-07-24	27	25	100	100	127.2	0	over
2019-07-25	32.6	25.1	100	77	9.2	0	0.4
2019-07-26	33.4	26.1	88	81	0	7	3.2
2019-07-27	32.8	25.4	87	75	6.2	3.5	4
2019-07-28	34.6	26.4	81	71	0	6.3	5
2019-07-29	33.6	24	86	71	6.2	7.1	2.5
2019-07-30	34.1	26.7	83	66	0	7.8	4.5
2019-07-31	29.6	25.8	100	85	12	5.3	1.2
DATE	MAX-TEMP	MIN-TEMP	MAX-RH	MIN-RH	RAINFALL	BRIGHT SUNSHINE HR	EVP
2019-08-01	33.9	25.8	85	74	0	2.5	2.4
2019-08-02	34.8	26.1	80	68	0	5.3	5.2
2019-08-03	34.1	26	81	69	0	9	2.4
2019-08-04	35.6	27.9	75	64	0	5.1	3.7
2019-08-05	34.7	25.7	90	73	28	9.4	4.6
2019-08-06	37	27.8	71	68	0	2.8	6
2019-08-07	36.9	24.7	84	74	72.8	9.7	2
2019-08-08	35	24.2	89	72	44	6.5	3
2019-08-09	34.4	26.1	83	64	0	6	5
2019-08-10	34.1	25.2	97	74	4.4	8.5	0.2
2019-08-11	35.6	27.7	87	71	0	6	3.8
2019-08-12	38.1	28.2	68	66	0	8	4.6
2019-08-13	34.3	24.5	89	71	38.6	10.1	2
2019-08-14	34.5	25.4	91	73	7.8	8.9	4.8
2019-08-15	32.5	26.1	97	94	4.6	7.3	2.1
2019-08-16	27.3	24.3	100	98	49.6	5	1.6
2019-08-17	32.7	25	92	87	9.8	0	1.5
2019-08-18	34.1	26.7	85	72	0	3.1	2.5
2019-08-19	33.1	26.6	87	83	0	4.3	4.5
2019-08-20	34.3	26.7	89	67	0	3	3.5
2019-08-21	34.7	24.2	88	67	55	7.2	1
2019-08-22	36	27.3	81	64	0	7.5	4.5
2019-08-23	32.7	27.7	89	82	0	5.2	3.1
2019-08-24	33.3	24.7	94	73	19.8	0	3.1
2019-08-25	34.1	24.8	89	67	10	7	5.2
2019-08-26	35.6	24.9	78	67	0	3.9	3.2
2019-08-27	35	27.6	76	67	0	8.5	4.8
2019-08-28	36	27.9	80	71	0	9.5	3.5
2019-08-29	34.6	25.7	81	72	4.2	4.8	3
2019-08-30	34.3	27.7	83	73	0	8.7	3.7
2019-08-31	31.1	25.8	92	91	1.1	6.4	3.6
DATE	MAX-TEMP	MIN-TEMP	MAX-RH	MIN-RH	RAINFALL	BRIGHT SUNSHINE HR	EVP
2019-09-01	35.7	24.8	81	68	0	1.5	2.8
2019-09-02	35.4	25	85	69	0	8.6	2.4
2019-09-03	34.6	24.4	94	67	2	7.5	1.4
2019-09-04	32	23.7	98	80	59.6	7	0.1
2019-09-05	34.6	26.7	87	71	0	4.3	2.8
2019-09-06	34.7	26.2	91	72	0	6.4	3.4
2019-09-07	34.1	26.7	84	73	0	7.5	4.6
2019-09-08	33.3	26.3	91	74	2	6.2	1.6
2019-09-09	30.6	24.8	98	82	8.4	3.7	3.5
2019-09-10	33.1	26.6	95	75	2.6	2.1	0.7
2019-09-11	29.6	25.3	98	97	7.2	2.8	3.2
2019-09-12	32.9	26	97	78	6.6	0	2.1
2019-09-13	30.3	25.4	97	85	1	2.6	0.2
2019-09-14	28.6	25.6	94	92	11.3	0	2.1
2019-09-15	29.3	25.4	95	92	0.6	0	0.3
2019-09-16	28.3	23.2	96	94	8	0	1.5
2019-09-17	29.1	24.3	98	91	38.6	0	2.7
2019-09-18	33.1	24.7	95	72	1.3	1.4	0.3
2019-09-19	34.6	25.3	85	65	0	6.1	2.5
2019-09-20	34.5	25.1	88	66	0	5.4	4.2
2019-09-21	33.7	25.7	77	72	0	8.4	3.2
2019-09-22	32.9	25.2	90	75	0	5.8	2.7
2019-09-23	29.1	23.6	97	94	9.4	3.9	2.1
2019-09-24	28.6	21.8	100	85	19.6	2	1
2019-09-25	27.6	21	100	93	81.2	0	over
2019-09-26	31.2	22.3	98	69	25	0	0.6
2019-09-27	31.1	23.7	86	71	0	2.6	3.3
2019-09-28	26.7	22.7	98	95	2.6	4.6	0.3
2019-09-29	25.9	21	100	100	56.2	0	over
2019-09-30	24.1	21.2	100	100	343.2	0	0.6
DATE	MAX-TEMP	MIN-TEMP	MAX-RH	MIN-RH	RAINFALL	BRIGHT SUNSHINE HR	EVP
2019-10-01	28.1	22	92	83	4.6	0	0.6
2019-10-02	31.3	22.3	87	72	0	0.8	2
2019-10-03	33.2	23.8	79	67	0	6.9	3.4
2019-10-04	33.2	24	95	65	0	8.8	3.8
2019-10-05	31.5	24.3	92	73	0	4.9	2.9
2019-10-06	32.5	24.4	89	68	0	4	2.8
2019-10-07	32.6	24.2	94	76	0	0	2.2
2019-10-08	27.5	21.4	96	86	20	1.5	-2
2019-10-09	30.5	21.6	90	84	0	0	2.2
2019-10-10	31.1	22.6	93	67	0	0	2.8
2019-10-11	30.7	21.6	95	65	1.8	6.8	-1.7
2019-10-12	30.3	21	92	71	26	3.4	-2.1
2019-10-13	34.3	21.8	87	67	0	4.7	3.2
2019-10-14	32.1	21	77	61	0	7.7	2.6
2019-10-15	32.5	20.4	67	56	0	5.7	2.1
2019-10-16	33.1	21	66	60	0	7.6	2.1
2019-10-17	33	21.3	73	59	0	7	2.4
2019-10-18	33	21	76	58	0	8.4	3.8
2019-10-19	33.6	22	72	60	0	9.8	2.3
2019-10-20	31.7	22.6	81	69	0	8.1	2.7
2019-10-21	29.7	23.8	95	75	0	2.4	3
2019-10-22	30.6	22.6	93	67	0	0.5	1.9
2019-10-23	28.3	20.2	91	73	0	1.3	1.9
2019-10-24	27.1	22.1	90	81	0	0	1.1
2019-10-25	22.5	19.3	96	86	2	0	1.6
2019-10-26	27.3	19.3	89	76	0.5	0	0.1
2019-10-27	27.5	20	83	70	0	4	2.1
2019-10-28	29.3	17.8	69	62	0	6.9	2.1
2019-10-29	31.1	18.7	74	63	0	6.4	2.2
2019-10-30	30.7	18.2	73	59	0	8.5	2.9
2019-10-31	31.7	20.8	75	61	0	8.7	3.3
DATE	MAX-TEMP	MIN-TEMP	MAX-RH	MIN-RH	RAINFALL	BRIGHT SUNSHINE HR	EVP
2019-11-01	31.9	19.7	73	54	0	7.4	2.1
2019-11-02	32.1	19.3	73	48	0	8.3	3.3
2019-11-03	31.5	18.2	65	48	0	8.4	3.2
2019-11-04	32.5	18.1	70	51	0	8.6	3.5
2019-11-05	31.5	18.6	72	53	0	8.9	3.3
2019-11-06	30.5	18.4	79	67	4	8.6	1
2019-11-07	30.1	17.7	82	63	0	9.2	3.2
2019-11-08	31	18.6	72	58	0	7	2.5
2019-11-09	29.6	18.6	78	70	0	0	2.2
2019-11-10	28.1	19.7	87	75	0	2.6	1.7
2019-11-11	30.5	18	73	62	0	1.6	2
2019-11-12	30.3	19.2	85	61	0	8	1.9
2019-11-13	31.5	18.6	85	57	0	7.6	3
2019-11-14	31.7	19.1	75	57	0	7.8	4
2019-11-15	32.7	18.8	73	54	0	7.7	3.2
2019-11-16	31.5	19.2	85	52	0	7.6	2.8
2019-11-17	29.7	18.4	84	57	0	6.9	2.2
2019-11-18	29	17.3	89	56	0	3.7	1.4
2019-11-19	27.7	16.6	94	70	0	2.9	1.5
2019-11-20	26.9	17.6	96	71	0.2	0	1.1
2019-11-21	30.1	15.7	84	46	0	2.1	1.2
2019-11-22	30.1	15.3	76	51	0	7.3	2.2
2019-11-23	29.3	16.2	81	50	0	7.3	2.1
2019-11-24	28.3	16.3	89	60	0	6.9	2.1
2019-11-25	26.6	17.8	95	70	0	4.4	1.1
2019-11-26	29.3	16.8	79	55	0	0	1.1
2019-11-27	29.7	15.7	76	52	0	7.8	1.7
2019-11-28	30.7	15.4	71	51	0	8	2.2
2019-11-29	29.6	15.2	73	52	0	7.5	2.4
2019-11-30	28.2	15.7	80	57	0	7.4	1.9
DATE	MAX-TEMP	MIN-TEMP	MAX-RH	MIN-RH	RAINFALL	BRIGHT SUNSHINE HR	EVP
2019-12-01	27.5	14.1	90	54	0	4.2	2.1
2019-12-02	25.7	14.2	78	64	0	3.6	2.1
2019-12-03	27.1	13.2	88	55	0	4	2.2
2019-12-04	27.7	12	78	45	0	5.6	2.2
2019-12-05	27.8	11.6	65	38	0	7.3	2.2
2019-12-06	26.8	9.8	56	54	0	7.5	2.1
2019-12-07	26.5	9.6	58	43	0	6.1	2.1
2019-12-08	27.3	9.3	60	40	0	6.2	2.1
2019-12-09	26.7	9.7	58	42	0	7.3	2.2
2019-12-10	27.1	10.2	87	41	0	7.3	2.3
2019-12-11	26.2	10.8	88	52	0	7	2.1
2019-12-12	25.3	13.1	75	52	0	5.6	1.6
2019-12-13	25.3	13.2	81	49	0	5.5	1.3
2019-12-14	23.2	13	86	60	0	2.8	1.3
2019-12-15	25.3	9.8	85	56	0	0	1.3
2019-12-16	25.6	11.6	88	51	0	4.8	1.3
